# Supplementary material for: Novel biomarkers distinguish heart failure with preserved vs reduced ejection fraction
Source: ESC Heart Fail. 2026 Jan 8;13(3):xvaf011. doi: 10.1093/eschf/xvaf011 (PMC13228998; doi:10.1093/eschf/xvaf011)
Supplement: xvaf011_Supplementary_Data [file xvaf011_supplementary_data.zip]

Archive with 6 entries (6 files):
- Supplemental Table 2 22MAY2025.docx
- Supplemental Table 3 08Oct2025.docx
- Supplemental Figure 1 22MAY2025.docx
- Supplemental Figure 2  22MAY2025.docx
- Supplemental Material Biomarkers 22MAY2025.docx
- Supplemental Table 1 Biomarker assays 22MAY2025.docx
